# Supplementary material for: The evolutionary novelty of insect defensins: from bacterial killing to toxin neutralization
Source: Cell Mol Life Sci. 2024 May 23;81(1):230. doi: 10.1007/s00018-024-05273-5 (PMC11116330; doi:10.1007/s00018-024-05273-5)
Supplement: Supplementary file 2 — Supplementary Material 2 [file 18_2024_5273_MOESM2_ESM.xlsx]

## Sheet: Sheet1
Appendix 1 Drosophila RP49 gene sequences and accession numbers
Species	DNA sequence	Accession No.
|Drosophila virilis	ATGACCATTCGTCCAGCATACAGGCCCAAGATCGTTAAGAAGCGCACCAAGCACTTCATCCGTCACCAGTCGGATCGATATGCCAAGCTGTCGCACAAATGGCGCAAGCCCAAGGGTATTGACAACAGAGTGCGTCGTCGCTTCAAGGGCCAATATCTGATGCCCAACATCGGTTACGGTTCCAACAAGCGCACCCGCCACATGCTACCCACGGGCTTCAAGAAATTCCTCGTACACAATGTGCGTGAGCTGGAGGTGCTGCTGATGCAGAACCGCGTCTACTGCGGCGAGATTGCCCACGGCGTCTCCTCGAAGAAACGCAAGGAGATTGTTGAGCGCGCCAAGCAGCTGTCCGTGCGTCTGACGAACCCCAACGGTCGTCTGCGTTCTCAGGAGAAC…	XM_002056108
Drosophila grimshawi	ATGACCATTCGCCCAGCATACAGGCCCAAGATTGTTAAGAAGCGCAGCAAGCACTTCATCCGCCACCAGTCGGATCGATATGCCAAGTTGTCGCACAAATGGCGCAAGCCAAAGGGTATCGACAACAGAGTACGTCGTCGCTTCAAGGGACAGTATCTGATGCCAAACATTGGTTACGGCTCCAACCAGCGCACCCGCCACATGCTGCCCACCGGCTTCAAGAAATTCCTCGTGCACAACGTGCGTGAATTGGAGGTGCTGCTGATGCAGAATCGCATCTACTGCGGCGAGATTGCCCACGGCGTCTCCTCGAAGAAGCGCAAGGAGATCGTTGAGCGTGCCAAGCAGCTGTCCGTGCGCCTCACGAACCCCAATGGTCGTCTGCGCTCTCAGGAGAAC…	XM_001990102
Drosophila albomicans	ATGACCATTCGTCCAGCATATAGGCCCACGATTGTGAAGAAGCGCACCAAGCACTTCATTCGCCACCAGTCGGATCGTTATGCTAAGTTGTCGCACAAATGGCGCAAGCCCAAGGGTATCGACAACAGAGTGCGTCGTCGCTTCAAGGGCCAATACCTGATGCCCAACATTGGTTACGGTTCCAACAAGCGTACCCGCCACATGCTGCCCACAGGCTTCAAGAAGTTCCTCGTCCACAACGTCAAGGAACTGGAAGTGCTGCTCATGCAGAACCGCGTCTACTGCGCTGAGATTGCGCACGGCGTCTCGTCGAAGAAGCGCAAGGAGATTGTTGAGCGTGCCAAGCAATTGTCGGTGCGTCTAACAAATCCCAACGGTCGTCTGCGTTCCCAGGAGAAC…	ACVV01048570
Drosophila persimilis	ATGACGATTCGCCCAGCGTACCGGCCCAAGATCATCAAGAAGCGCACCAAGCACTTCATCCGTCACCAGTCGGATCGTTATGCCAAGTTGTCGCACAAATGGCGCAAGCCTAAGGGTATTGACAACAGAGTGCGTCGTCGCTTCAAGGGCCAATACTTGATGCCCAACATCGGTTACGGCTCCAACAAGCGCACCCGTCATATGCTGCCCACTGGCTTCAAGAAATTCCTGGTGCACAATGTGCGAGAGCTGGAGGTCCTGCTTATGCAGAACCGCATCTACTGCGGTGAGATCGCTCACGCCGTCTCCTCAAAGAAGCGCAAGGAAATCGTCGAGCGCGCCAAGCAGCTGTCGATCCGTCTAACGAATCCCAACGGACGTCTGCGTTCTCAAGAGAAC…	XM_002020459
Drosophila pseudoobscura	ATGACGATTCGCCCAGCGTACCGGCCCAAGATCATCAAGAAGCGCACCAAGCACTTCATCCGTCACCAGTCGGATCGTTATGCCAAGTTGTCGCACAAATGGCGCAAGCCTAAGGGTATTGACAACAGAGTGCGTCGTCGCTTCAAGGGCCAATACTTGATGCCCAACATCGGTTACGGCTCCAACAAGCGTACCCGTCATATGCTGCCCACTGGCTTCAAGAAATTCCTGGTGCACAATGTGCGAGAGCTGGAGGTCCTGCTTATGCAGAACCGCGTCTACTGCGGTGAGATCGCTCACGCCGTCTCCTCAAAGAAGCGCAAGGAAATCGTCGAACGCGCCAAGCAGCTGTCGATCCGTTTAACGAATCCCAACGGACGTCTGCGTTCTCAAGAGAAC…	AAFS01000069
Drosophila ananassae	ATGACCATCCGCCCAGCGTACAGGCCCAAGATCGTTAAGAAGCGCACCAAGCACTTCATCCGCCACCAGTCCGATCGCTATGCGAAGTTGTCGCACAAATGGCGCAAGCCCAAGGGTATCGACAACAGAGTGCGTCGTCGCTTCAAGGGTCAGTACCTGATGCCCAACATCGGTTACGGTTCCAACAAGCGCACCCGCCACATGCTGCCCACGGGATTCAAGAAGTTCCTGGTGCACAACGTGCGCGAGCTGGAGGTCCTGCTGATGCAGAACCGTGTCTACTGCGGTGAGATCGCCCACGGAGTGTCTTCGAAGAAGCGCAAGGAGATCGTTGAGCGCGCCAAGCAGCTGTCGATCCGCCTTACCAATCCCAACGGTCGCGTGCGTTCGCAAGAGAAC…	XM_001964508
Drosophila bipectinata	ATGACCATCCGCCCAGCGTACAGGCCCAAGATCGTTAAGAAGCGCACCAAGCACTTCATCCGCCACCAGTCGGATCGCTATGCGAAGTTGTCGCACAAATGGCGCAAACCCAAGGGTATCGACAACAGAGTGCGTCGTCGCTTCAAGGGTCAGTACCTGATGCCCAACATCGGTTACGGTTCCAACAAGCGCACCCGCCACATGCTGCCCACGGGATTCAAGAAGTTCCTGGTGCACAACGTGCGCGAACTGGAGGTCCTTCTGATGCAGAACCGCGTCTACTGCGGTGAGATCGCTCACGGAGTGTCTTCGAAGAAGCGCAAGGAAATCGTTGAGCGCGCCAAGCAGCTGTCGATCCGCCTCACCAATCCCAACGGTCGCGTGCGTTCTCAAGAGAAC…	AFFE02007951
Drosophila ficusphila	ATGACTATCCGCCCAGCGTACAGGCCCAAGATCGTGAAGAAGCGCACCAAGCACTTCATCCGTCACCAGTCGGATCGTTATGCTAAGCTGTCGCACAAATGGCGCAAGCCCAAGGGTATCGACAACAGAGTGCGTCGCCGCTTCAAGGGACAGTATCTGATGCCCAACATCGGTTACGGATCGAACAAGCTCACCCGCCACATGCTGCCCACCGGATTCAAGAAGTTCGTGGTGCACAACGTGCGTGAGCTGGAGGTCCTGCTCATGCAGAACCGCGTCTACTGCGGGGAGATCGCCCACGGAGTTTCCTCCAAGAAGCGCAAGGAGATCGTCGAGCGCGCCAAGCAGCTGTCGATCCGCCTAACCAACCCCAACAGTCGCCTGCGTTCTCAAGAGAAC…	AFFG02008423
Drosophila eugracilis	ATGACCATCCGCCCAGCGTACAGGCCCAAGATCGTAAAGAAGCGCACCAAGCACTTCATCCGCCACCAGTCGGATCGTTATGCTAAGCTGTCGCACAAATGGCGCAAGCCCAAGGGTATCGACAACAGAGTGCGTCGTCGCTTCAAGGGACAGTATCTGATGCCCAACATCGGTTACGGATCGAACAAGCTCACCCGCCACATGCTGCCCACAGGATTCAAGAAGTTCCTGGTGCACAACGTGCGTGAGCTGGAGGTCCTGCTCATGCAGAACCGCGTTTACTGCGGCGAGATTGCCCACGGAGTGTCCTCCAAGAAGCGCAAGGAAATCGTCGAGCGCGCCAAGCAGCTGTCGATCCGCCTCACCAACCCCAACGGTCGCCTGCGTTCTCAAGAGAAC…	AFPQ02005944
Drosophila elegans	ATGACCATCCGCCCAGCGTACAGGCCCAAGATCGTGAAGAAGCGCACCAAGCACTTCATCCGCCACCAGTCGGATCGTTATGCTAAGCTGTCGCACAAATGGCGCAAGCCCAAGGGTATCGACAACAGAGTGCGTCGCCGCTTCAAGGGACAGTATCTGATGCCCAACATCGGTTACGGATCGAACAAGCTCACCCGCCACATGCTGCCCACCGGATTCAAGAAGTTCCTGGTGCACAACGTGCGCGAGCTGGAGGTCCTGCTGATGCAGAACCGCGTCTACTGCGGCGAGATTGCCCACGGAGTGTCCTCCAAGAAGCGCAAGGAGATCGTTGAGCGCGCCAAGCAGCTGTCGATCCGCCTCACCAACCCCAACGGTCGCCTGCGTTCTCAAGAGAAC…	AFFF02008080
Drosophila biarmipes	ATGACCATTCGCCCAGCGTACAGGCCCAAGATCGTGAAGAAGCGCACCAAGCACTTCATCCGCCACCAGTCGGATCGCTATGCTAAGCTGTCGCACAAATGGCGCAAGCCCAAGGGTATCGACAACAGAGTGCGTCGCCGCTTCAAGGGACAGTATCTGATGCCCAACATCGGTTACGGATCGAACAAGCTCACCCGCCACATGCTGCCCACCGGATTCAAGAAGTTCCTGGTGCACAACGTGCGTGAGCTGGAGGTCCTGCTCATGCAGAACCGCGTCTACTGCGGCGAGATCGCCCACGGCGTGAGCTCCAAGAAGCGCAAGGAGATCGTCGAGCGCGCCAAGCAGCTGTCGATCCGCCTCACCAACCCCAACGGTCGCCTGCGTTCTCAAGAGAAC…	AFFD02006539
Drosophila takahashii	ATGACCATCCGCCCAGCGTACAGGCCCAAAATTGTGAAGAAGCGCACCAAGCACTTCATCCGCCACCAGTCGGATCGTTATGCTAAGCTGTCGCACAAATGGCGCAAGCCCAAGGGTATCGACAACAGGGTGCGTCGCCGCTTCAAGGGACAGTATCTGATGCCCAACATCGGTTACGGATCGAACAAGCTCACCCGCCACATGCTGCCCACCGGATTCAAGAAGTTCCTGGTGCACAACGTGCGTGAGCTGGAGGTGCTGCTCATGCAGAACCGCGTCTACTGCGGCGAGATCGCCCACGGCGTGAGCTCCAAGAAGCGCAAGGAGATCGTCGAGCGCGCCAAGCAGCTGTCGATCCGCCTCACCAATCCCAACGGTCGCCTGCGTTCTCAAGAGAAC…	AFFI02008540
Drosophila rhopaloa	ATGACCATCCGCCCAGCGTACAGGCCCAAGATCGTGAAGAAGCGCACTAAGCACTTCATCCGCCACCAGTCGGATCGTTATGCTAAGCTGTCGCACAAATGGCGCAAGCCCAAGGGTATCGACAACAGAGTGCGTCGCCGCTTCAAGGGACAGTATCTGATGCCCAACATCGGTTACGGATCGAACAAGCTCACCCGCCACATGCTGCCCACCGGATTCAAGAAGTTCCTGGTGCACAATGTGCGCGAGCTGGAGGTCCTGCTCATGCAGAACCGCGTCTACTGCGGCGAGATTGCTCACGGAGTGTCCTCCAAGAAGCGCAAGGAGATCGTTGAGCGCGCCAAGCAGCTGTCGATCCGCCTCACCAACCCCAACGGTCGCCTGCGTTCTCAAGAGAAC…	AFPP02029306
Drosophila erecta	ATGACCATCCGCCCAGCATACAGGCCCAAGATCGTGAAGAAGCGCACCAAGCACTTCATCCGCCACCAGTCGGATCGATATGCTAAGCTGTCGCACAAATGGCGTAAGCCCAAGGGTATCGACAACAGAGTGCGTCGCCGCTTCAAGGGACAGTATCTGATGCCCAACATCGGTTACGGATCGAACAAGCGCACCCGCCACATGCTGCCCACCGGATTCAAGAAGTTCCTGGTGCACAACGTGCGGGAGCTGGAGGTCCTGCTCATGCAGAACCGCGTCTACTGCGGCGAGATCGCCCATGGCGTCTCCTCCAAGAAGCGCAAGGAGATCGTCGAGCGCGCCAAGCAGCTGTCGGTCCGCCTCACCAACCCCAACGGTCGCCTGCGTTCTCAAGAGAAC…	XM_001981215
Drosophila yakuba	ATGACCATCCGCCCAGCATACAGGCCCAAGATCGTGAAGAAGCGCACCAAGCACTTCATCCGCCACCAGTCGGACCGATATGCTAAGCTGTCGCACAAATGGCGCAAGCCCAAAGGTATCGACAACAGAGTGCGTCGCCGCTTCAAGGGACAGTATCTGATGCCCAACATCGGTTATGGATCGAACAAGCGCACCCGCCACATGCTGCCCACCGGATTCAAGAAGTTCCTGGTGCACAACGTGCGTGAGCTGGAGGTCCTGCTCATGCAGAACCGCGTCTACTGCGGCGAGATCGCCCACGGCGTCTCCTCCAAGAAGCGCAAGGAGATCGTTGAGCGCGCCAAGCAGCTGTCTGTCCGCCTCACCAACCCCAACGGTCGCCTGCGTTCTCAAGAGAAC…	XM_002099306
Drosophila sechellia	ATGACCATCCGCCCAGCATACAGGCCCAAGATCGTGAAGAAGCGCACCAAGCACTTCATCCGACACCAGTCGGATCGATATGCTAAGCTGTCGCACAAATGGCGCAAGCCCAAGGGTATCGACAACAGAGTGCGTCGCCGCTTCAAGGGACAGTATCTGATGCCCAACATCGGTTACGGATCGAACAAGCGCACCCGCCACATGCTGCCCACCGGATTCAAGAAGTTCCTGGTGCACAACGTGCGCGAGCTGGAGGTCCTGCTCATGCAGAACCGCGTCTACTGCGGCGAGATCGCCCACGGCGTCTCTTCCAAGAAGCGCAAGGAGATCGTCGAGCGCGCCAAGCAGCTGTCGGTCCGCCTCACCAACCCCAACGGTCGCCTGCGTTCTCAAGAGAAC…	XM_002037273
Drosophila simulans	ATGACCATCCGCCCAGCATACAGGCCCAAGATCGTGAAGAAGCGCACCAAGCACTTCATCCGCCACCAGTCGGATCGATATGCTAAGCTGTCGCACAAATGGCGCAAGCCCAAGGGTATCGACAACAGAGTGCGTCGCCGCTTCAAGGGACAGTATCTGATGCCCAACATCGGTTACGGATCGAACAAGCGCACCCGCCACATGCTGCCCACCGGATTCAAGAAGTTCCTGGTGCACAACGTGCGCGAGCTGGAGGTCCTGCTCATGCAGAACCGCGTCTACTGCGGCGAGATCGCCCACGGCGTCTCTTCCAAGAAGCGCAAGGAGATCGTCGAGCGCGCCAAGCAGCTGTCGGTCCGCCTCACCAACCCCAACGGTCGCCTGCGTTCTCAAGAGAAC…	XM_002105424
Drosophila melanogaster	ATGACCATCCGCCCAGCATACAGGCCCAAGATCGTGAAGAAGCGCACCAAGCACTTCATCCGCCACCAGTCGGATCGATATGCTAAGCTGTCGCACAAATGGCGCAAGCCCAAGGGTATCGACAACAGAGTGCGTCGCCGCTTCAAGGGACAGTATCTGATGCCCAACATCGGTTACGGATCGAACAAGCGCACCCGCCACATGCTGCCCACCGGATTCAAGAAGTTCCTGGTGCACAACGTGCGCGAGCTGGAGGTCCTGCTCATGCAGAACCGCGTTTACTGCGGCGAGATCGCCCACGGCGTCTCCTCCAAGAAGCGCAAGGAGATTGTCGAGCGCGCCAAGCAGCTGTCGGTCCGCCTCACCAACCCCAACGGTCGCCTGCGTTCTCAAGAGAAC…	FJ638076
Drosophila kikkawai	ATGACCATTCGCCCGGCGTACAGACCCAAGATTGTGAAGAAGCGCACCAAGCACTTCATTCGCCACCAGTCGGATCGATATGCCAAGTTGTCGCACAAATGGCGCAAGCCCAAGGGTATCGACAACAGAGTGCGTCGTCGCTTCAAGGGCCAGTATCTGATGCCCAACATCGGCTACGGCTCCAACAAGCTGACCCGCCACATGCTGCCCACCGGCTTCAAGAAGTTCCTGGTGCACAATGTGAAGGAGCTGGAGGTGCTGCTGATGCAGAACCGCGTATACTGCGGTGAGATCGCCCACGGCGTGTCTTCAAAGAAGCGCAAGGAGATTGTGGAGCGCGCCAAGCAGCTGTCGATCCGCCTGACTAACCCCAACGGTCGTCTGCGTTCTCAAGAGAAC…	AFFH02008275
Drosophila nasuta	ATGACCATTCGTCCAGCATATAGGCCCACGATTGTGAAGAAGCGCACCAAGCACTTCATTCGCCACCAGTCGGATCGTTATGCTAAGTTGTCGCACAAATGGCGCAAGCCCAAGGGTATCGACAACAGAGTGCGTCGTCGCTTCAAGGGCCAATACCTGATGCCCAACATTGGTTACGGTTCCAACAAGCGTACCCGCCACATGCTGCCCACAGGCTTCAAGAAGTTCCTCGTCCACAACGTCAAGGAACTGGAAGTGCTGCTTATGCAGAACCGCGTCTACTGCGCTGAGATCGCGCACGGCGTCTCGTCGAAGAAGCGCAAGGAGATTGTTGAGCGTGCCAAGCAATTGTCGGTGCGTCTAACAAATCCCAACGGTCGTCTGCGTTCCCAGGAGAAC…	LYTC01010276.1
Drosophila americana	ATGACCATTCGTCCAGCATACAGGCCCAAGATCGTTAAGAAGCGCACCAAGCACTTCATCCGTCATCAGTCGGATCGATATGCCAAGCTGTCGCACAAATGGCGCAAGCCCAAGGGTATTGACAACAGAGTGCGTCGTCGCTTCAAGGGCCAATATCTGATGCCCAACATCGGTTACGGTTCCAACAAGCGCACCCGCCACATGCTGCCCACGGGCTTCAAGAAATTCCTCGTACACAATGTGCGCGAACTGGAGGTGCTGCTGATGCAGAACCGCGTCTACTGCGGCGAGATTGCCCACGGCGTCTCCTCGAAGAAACGCAAGGAGATTGTTGAGCGCGCCAAGCAGCTGTCCGTGCGTCTGACGAACCCCAACGGTCGTCTGCGTTCTCAGGAGAAC…	CWKC01030608.1
Drosophila montana	ATGACCATTCGTCCAGCATACAGGCCCAAGATCATTAAGAAGCGCACCAAGCACTTCATCCGTCACCAGTCGGATCGATATGCCAAGCTGTCGCACAAATGGCGCAAGCCCAAGGGTATTGACAACAGAGTGCGTCGTCGCTTCAAGGGCCAATATCTGATGCCGAACATCGGTTACGGTTCCAACAAGCGCACCCGCCACATGCTGCCCACGGGCTTCAAGAAATTCCTCGTACACAATGTGCGCGAACTGGAGGTGCTGCTGATGCAGAACCGCGTCTACTGCGGCGAGATTGCCCACGGCGTCTCCTCGAAGAAACGCAAGGAGATTGTTGAGCGCGCCAAGCAGCTGTCCGTGCGTCTGACGAACCCCAACGGTCGTCTGCGTTCTCAGGAGAAC…	LUVX01029542.1
Drosophila mojavensis	ATGACCATTCGCCCAGCATACCGGCCCAAGATCGTTAAGAAGCGCACCAAGCACTTCATCCGTCACCAGTCGGATCGATATGCCAAGTTGTCGCACAAATGGCGCAAGCCCAAGGGTATCGACAACAGAGTACGTCGTCGCTTCAAGGGCCAATATCTGATGCCCAACATTGGTTACGGTTCCAACAAGCGCACCCGCCACATGCTGCCCACTGGCTTCAAGAAATTCCTCGTACACAATGTGCGCGAATTGGAGGTGCTGCTGATGCAGAATCGTGTCTACTGCGGTGAGATCGCCCATGGTGTCTCTTCAAAGAAACGCAAGGAAATCGTTGAGCGCGCCAAGCAATTGTCGGTGCGTCTAACAAACCCCAACGGTCGCCTGCGCTCCCAGGAGAAC…	AAPU01010997.1
Drosophila arizonae	ATGACCATTCGCCCAGCATACCGGCCCAAGATCGTTAAGAAGCGCACCAAGCACTTCATCCGTCACCAGTCGGATCGATATGCCAAGTTGTCGCACAAATGGCGCAAGCCCAAGGGTATCGACAACAGAGTACGTCGTCGCTTCAAGGGCCAATATCTGATGCCCAACATTGGTTACGGTTCCAACAAGCGCACCCGCCACATGCTGCCCACTGGCTTCAAGAAATTCCTCGTACACAATGTGCGCGAATTGGAGGTGCTGCTGATGCAGAATCGCGTCTACTGCGGTGAGATCGCCCATGGTGTCTCCTCAAAGAAACGCAAGGAAATCGTTGAGCGCGCCAAGCAATTGTCGGTGCGTCTAACAAACCCCAACGGTCGCCTGCGCTCCCAGGAGAAC…	LSRM01000005.1
Drosophila navojoa	ATGACCATTCGCCCAGCATACAGGCCCAAGATCGTTAAGAAGCGCACCAAGCACTTCATCCGTCACCAGTCGGATCGATATGCCAAGTTGTCGCACAAATGGCGCAAGCCCAAGGGTATCGACAACAGAGTACGTCGTCGCTTCAAGGGCCAATATTTGATGCCCAACATTGGTTACGGTTCCAACAAGCGCACCCGCCACATGCTGCCCACTGGCTTCAAGAAATTCCTCGTACACAATGTGCGCGAATTGGAGGTACTGCTGATGCAGAATCGCGTCTACTGCGGTGAGATCGCCCATGGTGTATCCTCAAAGAAACGCAAGGAAATCGTTGAGCGCGCCAAACAGTTGTCGGTGCGTCTAACAAACCCCAACGGTCGCCTGCGCTCCCAGGAGAAC…	LSRL01000005.1
